# Supplementary material for: Trisubstituted 1,3,5-Triazines as Histamine H4 Receptor Antagonists with Promising Activity In Vivo
Source: Molecules. 2023 May 19;28(10):4199. doi: 10.3390/molecules28104199 (PMC10224356; doi:10.3390/molecules28104199)
Supplement: Supplementary file 1 [file molecules-28-04199-s001.zip]

Archive with 1 entries (1 files):
- molecules-2344770-supplementary.pptx
